# Supplementary material for: Embedded-AMP: A Multi-Thread Computational Method for the Systematic Identification of Antimicrobial Peptides Embedded in Proteome Sequences
Source: Antibiotics (Basel). 2023 Jan 10;12(1):139. doi: 10.3390/antibiotics12010139 (PMC9854971; doi:10.3390/antibiotics12010139)
Supplement: Supplementary file 1 [file antibiotics-12-00139-s001.zip]

Archive with 1 entries (1 files):
- antibiotics-2022864-supplementary.pdf
